# Supplementary material for: Long-term follow-up of a consecutive cohort validating an epidermal growth factor receptor mutation as an independent risk factor for postoperative recurrence in lung adenocarcinoma
Source: Interdiscip Cardiovasc Thorac Surg. 2023 Oct 31;37(5):ivad174. doi: 10.1093/icvts/ivad174 (PMC10640389; doi:10.1093/icvts/ivad174)
Supplement: ivad174_Supplementary_Data [file ivad174_supplementary_data.zip]

Archive with 6 entries (6 files):
- EGFR long_match_supl table_EJCTSR0_20221210.docx
- Suppl fig1.pdf
- Suppl fig2A.pdf
- Suppl fig2B.pdf
- Suppl fig2C.pdf
- EGFR long_match_leg supl fig_ICVTS_R1_2_CL_20230927.docx
